# Supplementary material for: Metabolic Engineering of Corynebacterium glutamicum for Sustainable Production of the Aromatic Dicarboxylic Acid Dipicolinic Acid
Source: Microorganisms. 2022 Mar 29;10(4):730. doi: 10.3390/microorganisms10040730 (PMC9024752; doi:10.3390/microorganisms10040730)
Supplement: Supplementary file 1 [file microorganisms-10-00730-s001.zip]

Archive with 1 entries (1 files):
- microorganisms-1658572-supplementary.pdf
